# Supplementary material for: The challenges arising from the COVID-19 pandemic and the way people deal with them. A qualitative longitudinal study
Source: PLoS One. 2021 Oct 11;16(10):e0258133. doi: 10.1371/journal.pone.0258133 (PMC8504766; doi:10.1371/journal.pone.0258133)
Supplement: S1 Dataset — (ZIP) [file pone.0258133.s003.zip]

Archive with 245 entries (230 files):
- Transcriptions/
- Transcriptions/stage 4/
- Transcriptions/stage 4/10.4_F_55_couple, no children.docx
- __MACOSX/
- __MACOSX/Transcriptions/
- __MACOSX/Transcriptions/stage 4/
- __MACOSX/Transcriptions/stage 4/._10.4_F_55_couple, no children.docx
- Transcriptions/stage 4/4.4_M_32_couple, no children.docx
- __MACOSX/Transcriptions/stage 4/._4.4_M_32_couple, no children.docx
- Transcriptions/stage 4/9.4_F_25_couple, no children.docx
- __MACOSX/Transcriptions/stage 4/._9.4_F_25_couple, no children.docx
- Transcriptions/stage 4/16.4_F_36_couple, with children.docx
- __MACOSX/Transcriptions/stage 4/._16.4_F_36_couple, with children.docx
- Transcriptions/stage 4/17.4_F_35_single, with child.docx
- __MACOSX/Transcriptions/stage 4/._17.4_F_35_single, with child.docx
- Transcriptions/stage 4/8.4_M_30_couple, no children.docx
- __MACOSX/Transcriptions/stage 4/._8.4_M_30_couple, no children.docx
- Transcriptions/stage 4/11.4_M_35_couple, with child.docx
- __MACOSX/Transcriptions/stage 4/._11.4_M_35_couple, with child.docx
- Transcriptions/stage 4/18.4_F_48_couple, with children.docx
- __MACOSX/Transcriptions/stage 4/._18.4_F_48_couple, with children.docx
- Transcriptions/stage 4/20.4_F_25_couple, with child.docx
- __MACOSX/Transcriptions/stage 4/._20.4_F_25_couple, with child.docx
- Transcriptions/stage 4/5.4_M_39_single.docx
- __MACOSX/Transcriptions/stage 4/._5.4_M_39_single.docx
- Transcriptions/stage 4/7.4_M_28_couple, no children.docx
- __MACOSX/Transcriptions/stage 4/._7.4_M_28_couple, no children.docx
- Transcriptions/stage 4/2.4_F_27_single.docx
- __MACOSX/Transcriptions/stage 4/._2.4_F_27_single.docx
- Transcriptions/stage 4/14.4_M_55_couple, with children.docx
- __MACOSX/Transcriptions/stage 4/._14.4_M_55_couple, with children.docx
- Transcriptions/stage 4/6.4_M_24_couple, no children.docx
- __MACOSX/Transcriptions/stage 4/._6.4_M_24_couple, no children.docx
- Transcriptions/stage 4/1.4_F_25_single.docx
- __MACOSX/Transcriptions/stage 4/._1.4_F_25_single.docx
- Transcriptions/stage 4/19.4_F_39_couple, with children.docx
- __MACOSX/Transcriptions/stage 4/._19.4_F_39_couple, with children.docx
- Transcriptions/stage 4/13.4_M_46_couple, with children.docx
- __MACOSX/Transcriptions/stage 4/._13.4_M_46_couple, with children.docx
- Transcriptions/stage 4/15.4_M_43_couple, with children.docx
- __MACOSX/Transcriptions/stage 4/._15.4_M_43_couple, with children.docx
- Transcriptions/stage 4/12.4_M_33_couple, with children.docx
- __MACOSX/Transcriptions/stage 4/._12.4_M_33_couple, with children.docx
- Transcriptions/stage 4/3.4_F_54_single.docx
- __MACOSX/Transcriptions/stage 4/._3.4_F_54_single.docx
- Transcriptions/stage 3/
- Transcriptions/stage 3/19.3_F_39_couple, with children.docx
- __MACOSX/Transcriptions/stage 3/
- __MACOSX/Transcriptions/stage 3/._19.3_F_39_couple, with children.docx
- Transcriptions/stage 3/8.3_M_30_couple, no children.docx
- __MACOSX/Transcriptions/stage 3/._8.3_M_30_couple, no children.docx
- Transcriptions/stage 3/4.3_M_32_couple, no children.docx
- __MACOSX/Transcriptions/stage 3/._4.3_M_32_couple, no children.docx
- Transcriptions/stage 3/10.3_F_55_couple, no children.docx
- __MACOSX/Transcriptions/stage 3/._10.3_F_55_couple, no children.docx
- Transcriptions/stage 3/3.3_F_54_single.docx
- __MACOSX/Transcriptions/stage 3/._3.3_F_54_single.docx
- Transcriptions/stage 3/14.3_M_55_couple, with children.docx
- __MACOSX/Transcriptions/stage 3/._14.3_M_55_couple, with children.docx
- Transcriptions/stage 3/9.3_F_25_couple, no children.docx
- __MACOSX/Transcriptions/stage 3/._9.3_F_25_couple, no children.docx
- Transcriptions/stage 3/1.3_F_25_single.docx
- __MACOSX/Transcriptions/stage 3/._1.3_F_25_single.docx
- Transcriptions/stage 3/13.3_M_46_couple, with children.docx
- __MACOSX/Transcriptions/stage 3/._13.3_M_46_couple, with children.docx
- Transcriptions/stage 3/15.3_M_43_couple, with children.docx
- __MACOSX/Transcriptions/stage 3/._15.3_M_43_couple, with children.docx
- Transcriptions/stage 3/12.3_M_33_couple, with children.docx
- __MACOSX/Transcriptions/stage 3/._12.3_M_33_couple, with children.docx
- Transcriptions/stage 3/7.3_M_28_couple, no children.docx
- __MACOSX/Transcriptions/stage 3/._7.3_M_28_couple, no children.docx
- Transcriptions/stage 3/16.3_F_36_couple, with children.docx
- __MACOSX/Transcriptions/stage 3/._16.3_F_36_couple, with children.docx
- Transcriptions/stage 3/18.3_F_48_couple, with children.docx
- __MACOSX/Transcriptions/stage 3/._18.3_F_48_couple, with children.docx
- Transcriptions/stage 3/17.3_F_35_single, with child.docx
- __MACOSX/Transcriptions/stage 3/._17.3_F_35_single, with child.docx
- Transcriptions/stage 3/5.3_M_39_single.docx
- __MACOSX/Transcriptions/stage 3/._5.3_M_39_single.docx
- Transcriptions/stage 3/2.3_F_27_single.docx
- __MACOSX/Transcriptions/stage 3/._2.3_F_27_single.docx
- Transcriptions/stage 3/6.3_M_24_couple, no children.docx
- __MACOSX/Transcriptions/stage 3/._6.3_M_24_couple, no children.docx
- Transcriptions/stage 3/11.3_M_35_couple, with child.docx
- __MACOSX/Transcriptions/stage 3/._11.3_M_35_couple, with child.docx
- Transcriptions/stage 3/20.3_F_25_couple, with child.docx
- __MACOSX/Transcriptions/stage 3/._20.3_F_25_couple, with child.docx
- Transcriptions/stage 2/
- Transcriptions/stage 2/1.2_F_25_single.docx
- __MACOSX/Transcriptions/stage 2/
- __MACOSX/Transcriptions/stage 2/._1.2_F_25_single.docx
- Transcriptions/stage 2/7.2_M_28_couple, no children.docx
- __MACOSX/Transcriptions/stage 2/._7.2_M_28_couple, no children.docx
- Transcriptions/stage 2/20.2_F_25_couple, with child.docx
- __MACOSX/Transcriptions/stage 2/._20.2_F_25_couple, with child.docx
- Transcriptions/stage 2/8.2_M_30_couple, no children.doc
- __MACOSX/Transcriptions/stage 2/._8.2_M_30_couple, no children.doc
- Transcriptions/stage 2/17.2_F_35_single, with child.docx
- __MACOSX/Transcriptions/stage 2/._17.2_F_35_single, with child.docx
- Transcriptions/stage 2/18.2_F_48_couple, with children.docx
- __MACOSX/Transcriptions/stage 2/._18.2_F_48_couple, with children.docx
- Transcriptions/stage 2/16.2_F_36_couple, with children.docx
- __MACOSX/Transcriptions/stage 2/._16.2_F_36_couple, with children.docx
- Transcriptions/stage 2/11.2_M_35_couple, with child.docx
- __MACOSX/Transcriptions/stage 2/._11.2_M_35_couple, with child.docx
- Transcriptions/stage 2/3.2_F_54_single.docx
- __MACOSX/Transcriptions/stage 2/._3.2_F_54_single.docx
- Transcriptions/stage 2/9.2_F_25_couple, no children.docx
- __MACOSX/Transcriptions/stage 2/._9.2_F_25_couple, no children.docx
- Transcriptions/stage 2/10.2_F_55_couple, no children.docx
- __MACOSX/Transcriptions/stage 2/._10.2_F_55_couple, no children.docx
- Transcriptions/stage 2/4.2_M_32_couple, no children.docx
- __MACOSX/Transcriptions/stage 2/._4.2_M_32_couple, no children.docx
- Transcriptions/stage 2/12.2_M_33_couple, with children.docx
- __MACOSX/Transcriptions/stage 2/._12.2_M_33_couple, with children.docx
- Transcriptions/stage 2/15.2_M_43_couple, with children.docx
- __MACOSX/Transcriptions/stage 2/._15.2_M_43_couple, with children.docx
- Transcriptions/stage 2/13.2_M_46_couple, with children.docx
- __MACOSX/Transcriptions/stage 2/._13.2_M_46_couple, with children.docx
- Transcriptions/stage 2/19.2_F_39_couple, with children.docx
- __MACOSX/Transcriptions/stage 2/._19.2_F_39_couple, with children.docx
- Transcriptions/stage 2/5.2_M_39_single.docx
- __MACOSX/Transcriptions/stage 2/._5.2_M_39_single.docx
- Transcriptions/stage 2/6.2_M_24_couple, no children.docx
- __MACOSX/Transcriptions/stage 2/._6.2_M_24_couple, no children.docx
- Transcriptions/stage 2/14.2_M_55_couple, with children.docx
- __MACOSX/Transcriptions/stage 2/._14.2_M_55_couple, with children.docx
- Transcriptions/stage 2/2.2_F_27_single.docx
- __MACOSX/Transcriptions/stage 2/._2.2_F_27_single.docx
- Transcriptions/stage 5/
- Transcriptions/stage 5/5.5_M_39_single.docx
- __MACOSX/Transcriptions/stage 5/
- __MACOSX/Transcriptions/stage 5/._5.5_M_39_single.docx
- Transcriptions/stage 5/7.5_M_28_couple, no children.docx
- __MACOSX/Transcriptions/stage 5/._7.5_M_28_couple, no children.docx
- Transcriptions/stage 5/12.5_M_33_couple, with children.docx
- __MACOSX/Transcriptions/stage 5/._12.5_M_33_couple, with children.docx
- Transcriptions/stage 5/15.5_M_43_couple, with children.docx
- __MACOSX/Transcriptions/stage 5/._15.5_M_43_couple, with children.docx
- Transcriptions/stage 5/13.5_M_46_couple, with children.docx
- __MACOSX/Transcriptions/stage 5/._13.5_M_46_couple, with children.docx
- Transcriptions/stage 5/2.5_F_27_single.docx
- __MACOSX/Transcriptions/stage 5/._2.5_F_27_single.docx
- Transcriptions/stage 5/9.5_F_25_couple, no children.docx
- __MACOSX/Transcriptions/stage 5/._9.5_F_25_couple, no children.docx
- Transcriptions/stage 5/4.5_M_32_couple, no children.docx
- __MACOSX/Transcriptions/stage 5/._4.5_M_32_couple, no children.docx
- Transcriptions/stage 5/14.5_M_55_couple, with children.docx
- __MACOSX/Transcriptions/stage 5/._14.5_M_55_couple, with children.docx
- Transcriptions/stage 5/10.5_F_55_couple, no children.docx
- __MACOSX/Transcriptions/stage 5/._10.5_F_55_couple, no children.docx
- Transcriptions/stage 5/8.5_M_30_couple, no children.docx
- __MACOSX/Transcriptions/stage 5/._8.5_M_30_couple, no children.docx
- Transcriptions/stage 5/3.5_F_54_single.docx
- __MACOSX/Transcriptions/stage 5/._3.5_F_54_single.docx
- Transcriptions/stage 5/20.5_F_25_couple, with child.docx
- __MACOSX/Transcriptions/stage 5/._20.5_F_25_couple, with child.docx
- Transcriptions/stage 5/6.5_M_24_couple, no children.docx
- __MACOSX/Transcriptions/stage 5/._6.5_M_24_couple, no children.docx
- Transcriptions/stage 5/17.5_F_35_single, with child.docx
- __MACOSX/Transcriptions/stage 5/._17.5_F_35_single, with child.docx
- Transcriptions/stage 5/18.5_F_48_couple, with children.docx
- __MACOSX/Transcriptions/stage 5/._18.5_F_48_couple, with children.docx
- Transcriptions/stage 5/1.5_F_25_single.docx
- __MACOSX/Transcriptions/stage 5/._1.5_F_25_single.docx
- Transcriptions/stage 5/16.5_F_36_couple, with children.docx
- __MACOSX/Transcriptions/stage 5/._16.5_F_36_couple, with children.docx
- Transcriptions/stage 6/
- Transcriptions/stage 6/1.6_F_25_single.docx
- __MACOSX/Transcriptions/stage 6/
- __MACOSX/Transcriptions/stage 6/._1.6_F_25_single.docx
- Transcriptions/stage 6/14.6_M_55_couple, with children.docx
- __MACOSX/Transcriptions/stage 6/._14.6_M_55_couple, with children.docx
- Transcriptions/stage 6/3.6_F_54_single.docx
- __MACOSX/Transcriptions/stage 6/._3.6_F_54_single.docx
- Transcriptions/stage 6/12.6_M_33_couple, with children.docx
- __MACOSX/Transcriptions/stage 6/._12.6_M_33_couple, with children.docx
- Transcriptions/stage 6/13.6_M_46_couple, with children.docx
- __MACOSX/Transcriptions/stage 6/._13.6_M_46_couple, with children.docx
- Transcriptions/stage 6/15.6_M_43_couple, with children.docx
- __MACOSX/Transcriptions/stage 6/._15.6_M_43_couple, with children.docx
- Transcriptions/stage 6/18.6_F_48_couple, with children.docx
- __MACOSX/Transcriptions/stage 6/._18.6_F_48_couple, with children.docx
- Transcriptions/stage 6/8.6_M_30_couple, no children.docx
- __MACOSX/Transcriptions/stage 6/._8.6_M_30_couple, no children.docx
- Transcriptions/stage 6/16.6_F_36_couple, with children.docx
- __MACOSX/Transcriptions/stage 6/._16.6_F_36_couple, with children.docx
- Transcriptions/stage 6/20.6_F_25_couple, with child.docx
- __MACOSX/Transcriptions/stage 6/._20.6_F_25_couple, with child.docx
- Transcriptions/stage 6/9.6_F_25_couple, no children.docx
- __MACOSX/Transcriptions/stage 6/._9.6_F_25_couple, no children.docx
- Transcriptions/stage 6/10.6_F_55_couple, no children.docx
- __MACOSX/Transcriptions/stage 6/._10.6_F_55_couple, no children.docx
- Transcriptions/stage 6/4.6_M_32_couple, no children.docx
- __MACOSX/Transcriptions/stage 6/._4.6_M_32_couple, no children.docx
- Transcriptions/stage 6/2.6_F_27_single.docx
- __MACOSX/Transcriptions/stage 6/._2.6_F_27_single.docx
- Transcriptions/stage 6/5.6_M_39_single.docx
- __MACOSX/Transcriptions/stage 6/._5.6_M_39_single.docx
- Transcriptions/stage 6/7.6_M_28_couple, no children.docx
- __MACOSX/Transcriptions/stage 6/._7.6_M_28_couple, no children.docx
- Transcriptions/stage 6/17.6_F_35_single, with child.docx
- __MACOSX/Transcriptions/stage 6/._17.6_F_35_single, with child.docx
- Transcriptions/stage 1/
- Transcriptions/stage 1/6.1_M_24_couple, no children.docx
- __MACOSX/Transcriptions/stage 1/
- __MACOSX/Transcriptions/stage 1/._6.1_M_24_couple, no children.docx
- Transcriptions/stage 1/20.1_F_25_couple, with child.docx
- __MACOSX/Transcriptions/stage 1/._20.1_F_25_couple, with child.docx
- Transcriptions/stage 1/2.1_F_27_single.docx
- __MACOSX/Transcriptions/stage 1/._2.1_F_27_single.docx
- Transcriptions/stage 1/18.1_F_48_couple, with children.docx
- __MACOSX/Transcriptions/stage 1/._18.1_F_48_couple, with children.docx
- Transcriptions/stage 1/16.1_F_36_couple, with children.docx
- __MACOSX/Transcriptions/stage 1/._16.1_F_36_couple, with children.docx
- Transcriptions/stage 1/5.1_M_39_single.docx
- __MACOSX/Transcriptions/stage 1/._5.1_M_39_single.docx
- Transcriptions/stage 1/17.1_F_35_single, with child.doc
- __MACOSX/Transcriptions/stage 1/._17.1_F_35_single, with child.doc
- Transcriptions/stage 1/12.1._M_33_couple, with children.doc
- __MACOSX/Transcriptions/stage 1/._12.1._M_33_couple, with children.doc
- Transcriptions/stage 1/11.1_M_35_couple, with child.docx
- __MACOSX/Transcriptions/stage 1/._11.1_M_35_couple, with child.docx
- Transcriptions/stage 1/8.1._M_30_couple, no children.doc
- __MACOSX/Transcriptions/stage 1/._8.1._M_30_couple, no children.doc
- Transcriptions/stage 1/14.1_M_55_couple, with children.docx
- __MACOSX/Transcriptions/stage 1/._14.1_M_55_couple, with children.docx
- Transcriptions/stage 1/9.1_F_25_couple, no children.docx
- __MACOSX/Transcriptions/stage 1/._9.1_F_25_couple, no children.docx
- Transcriptions/stage 1/4.1_M_32_couple, no children.docx
- __MACOSX/Transcriptions/stage 1/._4.1_M_32_couple, no children.docx
- Transcriptions/stage 1/10.1_F_55_couple, no children.docx
- __MACOSX/Transcriptions/stage 1/._10.1_F_55_couple, no children.docx
- Transcriptions/stage 1/19.1_F_39_couple, with children.docx
- __MACOSX/Transcriptions/stage 1/._19.1_F_39_couple, with children.docx
- Transcriptions/stage 1/7.1_M_28_couple, no children.docx
- __MACOSX/Transcriptions/stage 1/._7.1_M_28_couple, no children.docx
- Transcriptions/stage 1/1.1_F_25_single.docx
- __MACOSX/Transcriptions/stage 1/._1.1_F_25_single.docx
- Transcriptions/stage 1/13.1_M_46_couple, with children.docx
- __MACOSX/Transcriptions/stage 1/._13.1_M_46_couple, with children.docx
- Transcriptions/stage 1/15.1_M_43_couple, with children.docx
- __MACOSX/Transcriptions/stage 1/._15.1_M_43_couple, with children.docx
- Transcriptions/stage 1/3.1_F_54_single.doc
- __MACOSX/Transcriptions/stage 1/._3.1_F_54_single.doc
